# Supplementary material for: Immunological Protein Signature During Acute Exercise
Source: Acta Physiol (Oxf). 2025 Oct 29;241(12):e70125. doi: 10.1111/apha.70125 (PMC12615995; doi:10.1111/apha.70125)
Supplement: Supplementary file 1 — Table S1: This Excel file contains two sheets. The first sheet lists all measured proteins with their abbreviations and full names. The second sheet presents the results of the linear mixed models (LMMs) for each analyte, including estimated fixed effects, standard errors, degrees of freedom (DF), t‐values, raw and adjusted p‐values. Significant effects (p < 0.05) are highlighted in bold. [file APHA-241-e70125-s001.xlsx]

## Sheet: Proteins
	Protein	Full protein name
1	IL8	Interleukin-8
2	TNFRSF9	Tumor necrosis factor receptor superfamily member 9
3	TIE2	Tyrosine-protein kinase receptor Tie-2
4	MCP-3	Monocyte chemoattractant protein 3
5	CD40-L	CD40 ligand
6	IL-1 alpha	Interleukin-1 alpha
7	CD244	Natural killer cell receptor 2B4
8	EGF	Epidermal growth factor
9	ANGPT1	Angiopoietin-1
10	IL7	Interleukin-7
11	PGF	Placental growth factor
12	IL6	Interleukin-6
13	ADGRG1	Adhesion G protein-coupled receptor G1
14	MCP-1	Monocyte chemoattractant protein 1
15	CRTAM	Cytotoxic and regulatory T-cell molecule
16	CXCL11	C-X-C motif chemokine 11
17	MCP-4	Monocyte chemoattractant protein 4
18	TRAIL	TNF-related apoptosis-inducing ligand
19	FGF2	Basic fibroblast growth factor
20	CXCL9	C-X-C motif chemokine 9
21	CD8A	CD8 alpha chain
22	CAIX	Carbonic anhydrase IX
23	MUC-16	Mucin-16
24	ADA	Adenosine deaminase
25	CD4	CD4 molecule
26	NOS3	Endothelial nitric oxide synthase
27	IL2	Interleukin-2
28	Gal-9	Galectin-9
29	VEGFR-2	Vascular endothelial growth factor receptor 2
30	CD40	CD40 receptor
31	IL18	Interleukin-18
32	GZMH	Granzyme H
33	KIR3DL1	Killer cell immunoglobulin-like receptor 3DL1
34	LAP TGF-beta-1	Latency-associated peptide transforming growth factor beta-1
35	CXCL1	C-X-C motif chemokine 1
36	TNFSF14	Tumor necrosis factor ligand superfamily member 14
37	IL33	Interleukin-33
38	TWEAK	TNF-like weak inducer of apoptosis
39	PDGF subunit B	Platelet-derived growth factor subunit B
40	PDCD1	Programmed cell death protein 1
41	FASLG	Fas ligand
42	CD28	CD28 molecule
43	CCL19	C-C motif chemokine 19
44	MCP-2	Monocyte chemoattractant protein 2
45	CCL4	C-C motif chemokine 4
46	IL15	Interleukin-15
47	Gal-1	Galectin-1
48	PD-L1	Programmed death-ligand 1
49	CD27	CD27 molecule
50	CXCL5	C-X-C motif chemokine 5
51	IL5	Interleukin-5
52	HGF	Hepatocyte growth factor
53	GZMA	Granzyme A
54	HO-1	Heme oxygenase 1
55	CX3CL1	Fractalkine
56	CXCL10	C-X-C motif chemokine 10
57	CD70	CD70 molecule
58	IL10	Interleukin-10
59	TNFRSF12A	Tumor necrosis factor receptor superfamily member 12A
60	CCL23	C-C motif chemokine 23
61	CD5	CD5 molecule
62	CCL3	C-C motif chemokine 3
63	MMP7	Matrix metalloproteinase-7
64	ARG1	Arginase-1
65	NCR1	Natural cytotoxicity receptor 1
66	DCN	Decorin
67	TNFRSF21	Tumor necrosis factor receptor superfamily member 21
68	TNFRSF4	Tumor necrosis factor receptor superfamily member 4
69	MIC-A/B	MHC class I polypeptide-related sequence A/B
70	CCL17	C-C motif chemokine 17
71	ANGPT2	Angiopoietin-2
72	PTN	Pleiotrophin
73	CXCL12	C-X-C motif chemokine 12
74	IFN-gamma	Interferon gamma
75	LAMP3	Lysosome-associated membrane glycoprotein 3
76	CASP-8	Caspase-8
77	ICOSLG	Inducible T-cell co-stimulator ligand
78	MMP12	Matrix metalloproteinase-12
79	CXCL13	C-X-C motif chemokine 13
80	PD-L2	Programmed death-ligand 2
81	VEGFA	Vascular endothelial growth factor A
82	IL4	Interleukin-4
83	LAG3	Lymphocyte-activation gene 3 protein
84	IL12RB1	Interleukin-12 receptor subunit beta-1
85	IL13	Interleukin-13
86	CCL20	C-C motif chemokine 20
87	TNF	Tumor necrosis factor
88	KLRD1	Killer cell lectin-like receptor subfamily D member 1
89	GZMB	Granzyme B
90	CD83	CD83 molecule
91	IL12	Interleukin-12
92	CSF-1	Colony-stimulating factor 1

## Sheet: LMM_results
Protein	Effect	Estimate	Std_Error	DF	t_value	p_value	p_value_adj
IL8	Intercept	0.348368	0.398113	66	0.875049	0.384721	NA
IL8	Warm-up	0.167377	0.114279	66	1.46463	0.147769	0.313037
IL8	10 min	0.150589	0.114279	66	1.31773	0.192151	0.365030
IL8	15 min	0.0962366	0.114279	66	0.84212	0.402762	0.594906
IL8	30 min	0.029885	0.114279	66	0.26151	0.794514	0.881302
IL8	40 min	-0.00304182	0.114279	66	-0.0266175	0.978845	0.990926
IL8	1h post	-0.543323	0.114279	66	-4.75436	0.000011	0.000343
IL8	sex	-0.667514	0.552986	10	-1.20711	0.255167	0.445333
TNFRSF9	Intercept	0.216761	0.418816	66	0.517556	0.606499	NA
TNFRSF9	Warm-up	0.0243196	0.161116	66	0.150945	0.880480	0.940483
TNFRSF9	10 min	0.00241695	0.161116	66	0.0150013	0.988076	0.993746
TNFRSF9	15 min	-0.237064	0.161116	66	-1.47139	0.145939	0.313037
TNFRSF9	30 min	-0.207946	0.161116	66	-1.29066	0.201326	0.376900
TNFRSF9	40 min	-0.040599	0.161116	66	-0.251986	0.801835	0.886730
TNFRSF9	1h post	-0.571035	0.161116	66	-3.54424	0.000729	0.009391
TNFRSF9	sex	-0.139262	0.573205	10	-0.242954	0.812952	0.894942
TIE2	Intercept	-0.233891	0.398582	66	-0.586808	0.559335	NA
TIE2	Warm-up	0.529637	0.228499	66	2.31789	0.023565	0.106123
TIE2	10 min	0.494776	0.228499	66	2.16533	0.033982	0.134472
TIE2	15 min	0.0621332	0.228499	66	0.271918	0.786534	0.876345
TIE2	30 min	0.0757962	0.228499	66	0.331713	0.741157	0.846286
TIE2	40 min	0.250867	0.228499	66	1.09789	0.276242	0.466929
TIE2	1h post	-0.155303	0.228499	66	-0.679666	0.499093	0.673828
TIE2	sex	0.108381	0.522477	10	0.207436	0.839833	0.913602
MCP-3	Intercept	0.375987	0.379539	66	0.99064	0.325479	NA
MCP-3	Warm-up	0.156058	0.220105	66	0.709018	0.480811	0.660885
MCP-3	10 min	0.109748	0.220105	66	0.498617	0.619707	0.758729
MCP-3	15 min	-0.0960227	0.220105	66	-0.436259	0.664072	0.787815
MCP-3	30 min	-0.109819	0.220105	66	-0.498942	0.619479	0.758729
MCP-3	40 min	-0.153708	0.220105	66	-0.698341	0.487418	0.664026
MCP-3	1h post	-0.755303	0.220105	66	-3.43157	0.001040	0.012178
MCP-3	sex	-0.509389	0.496563	10	-1.02583	0.329147	0.524679
CD40-L	Intercept	-0.306622	0.370065	66	-0.828562	0.410339	NA
CD40-L	Warm-up	0.554067	0.210875	66	2.62746	0.010687	0.062001
CD40-L	10 min	0.769023	0.210875	66	3.64681	0.000525	0.007039
CD40-L	15 min	0.588283	0.210875	66	2.78972	0.006888	0.047700
CD40-L	30 min	0.71676	0.210875	66	3.39898	0.001151	0.013239
CD40-L	40 min	0.732118	0.210875	66	3.47181	0.000917	0.011141
CD40-L	1h post	-0.418225	0.210875	66	-1.98328	0.051500	0.172769
CD40-L	sex	-0.227336	0.485572	10	-0.468182	0.649692	0.783524
IL-1 alpha	Intercept	0.61817	0.310091	66	1.99351	0.050341	NA
IL-1 alpha	Warm-up	-0.587015	0.410212	66	-1.431	0.157147	0.329651
IL-1 alpha	10 min	-0.684053	0.410212	66	-1.66756	0.100142	0.255660
IL-1 alpha	15 min	-0.693763	0.410212	66	-1.69123	0.095510	0.252084
IL-1 alpha	30 min	-0.351669	0.410212	66	-0.857286	0.394389	0.587932
IL-1 alpha	40 min	-0.574157	0.410212	66	-1.39966	0.166298	0.339987
IL-1 alpha	1h post	-0.855125	0.410212	66	-2.08459	0.040979	0.155240
IL-1 alpha	sex	-0.166117	0.219267	10	-0.757602	0.466167	0.651218
CD244	Intercept	0.0927289	0.351064	66	0.264137	0.792497	NA
CD244	Warm-up	0.527337	0.166035	66	3.17606	0.002270	0.020887
CD244	10 min	0.714067	0.166035	66	4.30071	0.000057	0.001194
CD244	15 min	0.372064	0.166035	66	2.24088	0.028404	0.119556
CD244	30 min	0.490561	0.166035	66	2.95457	0.004336	0.032473
CD244	40 min	0.613238	0.166035	66	3.69343	0.000451	0.006180
CD244	1h post	-0.00216108	0.166035	66	-0.0130158	0.989654	0.993746
CD244	sex	-0.961202	0.472083	10	-2.03609	0.069098	0.205065
EGF	Intercept	-0.0344632	0.309748	66	-0.111262	0.911746	NA
EGF	Warm-up	0.467052	0.284975	66	1.63892	0.105988	0.258971
EGF	10 min	0.584708	0.284975	66	2.05179	0.044161	0.161396
EGF	15 min	0.476477	0.284975	66	1.672	0.099260	0.254674
EGF	30 min	0.576493	0.284975	66	2.02296	0.047131	0.168625
EGF	40 min	0.452327	0.284975	66	1.58725	0.117235	0.272562
EGF	1h post	-0.936085	0.284975	66	-3.2848	0.001636	0.016577
EGF	sex	-0.394208	0.349684	10	-1.12733	0.285928	0.475091
ANGPT1	Intercept	0.0758768	0.331977	66	0.22856	0.819917	NA
ANGPT1	Warm-up	0.457395	0.334712	66	1.36653	0.176410	0.349037
ANGPT1	10 min	0.402602	0.334712	66	1.20283	0.233339	0.418580
ANGPT1	15 min	0.26224	0.334712	66	0.78348	0.436148	0.622336
ANGPT1	30 min	0.446007	0.334712	66	1.33251	0.187276	0.357880
ANGPT1	40 min	0.264076	0.334712	66	0.788965	0.432957	0.620990
ANGPT1	1h post	-0.222303	0.334712	66	-0.66416	0.508902	0.682776
ANGPT1	sex	-0.611759	0.35269	10	-1.73455	0.113479	0.267693
IL7	Intercept	-0.402918	0.404519	66	-0.996043	0.322867	NA
IL7	Warm-up	0.360089	0.229335	66	1.57014	0.121164	0.275724
IL7	10 min	0.362906	0.229335	66	1.58242	0.118333	0.273513
IL7	15 min	0.277934	0.229335	66	1.21191	0.229867	0.416998
IL7	30 min	0.529318	0.229335	66	2.30805	0.024139	0.107211
IL7	40 min	0.581975	0.229335	66	2.53766	0.013529	0.073215
IL7	1h post	0.518163	0.229335	66	2.25941	0.027166	0.117414
IL7	sex	0.0542982	0.531215	10	0.102215	0.920607	0.960288
PGF	Intercept	0.226738	0.383613	66	0.591061	0.556499	NA
PGF	Warm-up	0.156425	0.246324	66	0.635036	0.527600	0.699125
PGF	10 min	0.295023	0.246324	66	1.1977	0.235317	0.420955
PGF	15 min	-0.209141	0.246324	66	-0.84905	0.398923	0.591398
PGF	30 min	0.0298443	0.246324	66	0.121159	0.903933	0.957456
PGF	40 min	0.125022	0.246324	66	0.50755	0.613461	0.756776
PGF	1h post	-0.110034	0.246324	66	-0.446705	0.656551	0.785177
PGF	sex	-0.535516	0.49225	10	-1.0879	0.302166	0.488931
IL6	Intercept	-0.785474	0.262153	66	-2.99624	0.003848	NA
IL6	Warm-up	0.442649	0.267233	66	1.65641	0.102385	0.255660
IL6	10 min	0.504793	0.267233	66	1.88896	0.063292	0.195283
IL6	15 min	0.415283	0.267233	66	1.55401	0.124964	0.279433
IL6	30 min	0.934085	0.267233	66	3.49539	0.000851	0.010541
IL6	40 min	1.98659	0.267233	66	7.43391	<0.000001	<0.000001
IL6	1h post	1.68592	0.267233	66	6.30879	<0.000001	0.000002
IL6	sex	-0.13457	0.27611	10	-0.487378	0.636497	0.772394
ADGRG1	Intercept	0.120951	0.317769	66	0.380627	0.704702	NA
ADGRG1	Warm-up	0.512823	0.308682	66	1.66133	0.101391	0.255660
ADGRG1	10 min	0.453565	0.308682	66	1.46936	0.146486	0.313037
ADGRG1	15 min	-0.012514	0.308682	66	-0.0405402	0.967785	0.984603
ADGRG1	30 min	0.510803	0.308682	66	1.65479	0.102716	0.255660
ADGRG1	40 min	0.591942	0.308682	66	1.91764	0.059485	0.185964
ADGRG1	1h post	-0.0774212	0.308682	66	-0.250812	0.802739	0.886730
ADGRG1	sex	-0.807388	0.346816	10	-2.328	0.042194	0.157981
MCP-1	Intercept	0.417835	0.338849	66	1.2331	0.221912	NA
MCP-1	Warm-up	0.203871	0.171059	66	1.19182	0.237600	0.423239
MCP-1	10 min	0.331331	0.171059	66	1.93694	0.057035	0.182121
MCP-1	15 min	0.0215765	0.171059	66	0.126135	0.900009	0.954869
MCP-1	30 min	0.163942	0.171059	66	0.958392	0.341363	0.534885
MCP-1	40 min	0.293101	0.171059	66	1.71345	0.091324	0.244036
MCP-1	1h post	0.042586	0.171059	66	0.248955	0.804169	0.886789
MCP-1	sex	-1.1375	0.452279	10	-2.51504	0.030647	0.124914
CRTAM	Intercept	-0.0528337	0.407097	66	-0.129782	0.897134	NA
CRTAM	Warm-up	0.382999	0.181058	66	2.11534	0.038179	0.146354
CRTAM	10 min	0.549021	0.181058	66	3.0323	0.003467	0.027356
CRTAM	15 min	0.175667	0.181058	66	0.970228	0.335475	0.529969
CRTAM	30 min	0.371136	0.181058	66	2.04982	0.044359	0.161396
CRTAM	40 min	0.236374	0.181058	66	1.30552	0.196248	0.370628
CRTAM	1h post	-0.0814129	0.181058	66	-0.449652	0.654435	0.784834
CRTAM	sex	-0.361128	0.550779	10	-0.655668	0.526834	0.699125
CXCL11	Intercept	0.00337188	0.407789	66	0.00826867	0.993428	NA
CXCL11	Warm-up	0.323328	0.140083	66	2.30812	0.024135	0.107211
CXCL11	10 min	0.466515	0.140083	66	3.33028	0.001423	0.014784
CXCL11	15 min	0.311871	0.140083	66	2.22633	0.029411	0.122989
CXCL11	30 min	0.336916	0.140083	66	2.40512	0.018979	0.092555
CXCL11	40 min	0.356874	0.140083	66	2.54759	0.013184	0.071953
CXCL11	1h post	-0.269332	0.140083	66	-1.92266	0.058840	0.185461
CXCL11	sex	-0.442793	0.561929	10	-0.787987	0.448980	0.630820
MCP-4	Intercept	-0.0437951	0.355614	66	-0.123153	0.902360	NA
MCP-4	Warm-up	0.354913	0.203401	66	1.74489	0.085658	0.232758
MCP-4	10 min	0.667652	0.203401	66	3.28244	0.001647	0.016577
MCP-4	15 min	0.481738	0.203401	66	2.36842	0.020801	0.099229
MCP-4	30 min	0.616437	0.203401	66	3.03065	0.003483	0.027356
MCP-4	40 min	0.703206	0.203401	66	3.45724	0.000960	0.011446
MCP-4	1h post	-0.507	0.203401	66	-2.49262	0.015198	0.079574
MCP-4	sex	-0.574394	0.466328	10	-1.23174	0.246225	0.434435
TRAIL	Intercept	0.143989	0.389415	66	0.369758	0.712747	NA
TRAIL	Warm-up	0.241207	0.234636	66	1.028	0.307701	0.495399
TRAIL	10 min	0.374575	0.234636	66	1.59641	0.115175	0.269719
TRAIL	15 min	-0.0808702	0.234636	66	-0.344662	0.731444	0.841161
TRAIL	30 min	-0.0127046	0.234636	66	-0.054146	0.956982	0.981364
TRAIL	40 min	0.124351	0.234636	66	0.529973	0.597909	0.751761
TRAIL	1h post	-0.438808	0.234636	66	-1.87016	0.065897	0.202084
TRAIL	sex	-0.347335	0.506062	10	-0.68635	0.508094	0.682776
FGF2	Intercept	0.818363	0.37516	66	2.18137	0.032723	NA
FGF2	Warm-up	-0.479315	0.240336	66	-1.99435	0.050247	0.172769
FGF2	10 min	-0.624621	0.240336	66	-2.59895	0.011524	0.065100
FGF2	15 min	-0.752813	0.240336	66	-3.13233	0.002586	0.022809
FGF2	30 min	-0.852358	0.240336	66	-3.54653	0.000724	0.009391
FGF2	40 min	-0.964254	0.240336	66	-4.01211	0.000156	0.002716
FGF2	1h post	-1.13765	0.240336	66	-4.73359	0.000012	0.000351
FGF2	sex	-0.262151	0.481643	10	-0.544284	0.598172	0.751761
CXCL9	Intercept	0.0814929	0.432113	66	0.188592	0.850991	NA
CXCL9	Warm-up	0.101989	0.0782914	66	1.30268	0.197210	0.371354
CXCL9	10 min	0.170748	0.0782914	66	2.18093	0.032757	0.131865
CXCL9	15 min	0.0209554	0.0782914	66	0.267659	0.789796	0.878461
CXCL9	30 min	0.126318	0.0782914	66	1.61343	0.111422	0.264782
CXCL9	40 min	0.207627	0.0782914	66	2.65198	0.010011	0.059602
CXCL9	1h post	0.0913795	0.0782914	66	1.16717	0.247340	0.435211
CXCL9	sex	-0.368419	0.606786	10	-0.607165	0.557275	0.722103
CD8A	Intercept	0.184678	0.407718	66	0.452956	0.652066	NA
CD8A	Warm-up	0.215697	0.116664	66	1.84887	0.068956	0.205065
CD8A	10 min	0.366085	0.116664	66	3.13794	0.002543	0.022745
CD8A	15 min	0.136686	0.116664	66	1.17162	0.245562	0.434435
CD8A	30 min	0.193461	0.116664	66	1.65827	0.102008	0.255660
CD8A	40 min	0.132547	0.116664	66	1.13614	0.260006	0.450463
CD8A	1h post	-0.0906606	0.116664	66	-0.777108	0.439871	0.625336
CD8A	sex	-0.641875	0.566394	10	-1.13327	0.283541	0.473058
CAIX	Intercept	-0.00226111	0.415505	66	-0.00544184	0.995674	NA
CAIX	Warm-up	0.119345	0.155272	66	0.768617	0.444862	0.628271
CAIX	10 min	0.261024	0.155272	66	1.68108	0.097475	0.252104
CAIX	15 min	-0.0492999	0.155272	66	-0.317507	0.751861	0.853966
CAIX	30 min	0.13168	0.155272	66	0.848061	0.399469	0.591398
CAIX	40 min	-0.0404891	0.155272	66	-0.260762	0.795088	0.881302
CAIX	1h post	-0.579317	0.155272	66	-3.73098	0.000399	0.005586
CAIX	sex	0.0493957	0.569758	10	0.086696	0.932625	0.964061
MUC-16	Intercept	-0.567594	0.384641	66	-1.47564	0.144795	NA
MUC-16	Warm-up	0.136941	0.0877809	66	1.56003	0.123536	0.279148
MUC-16	10 min	0.1719	0.0877809	66	1.95828	0.054425	0.178826
MUC-16	15 min	0.00912605	0.0877809	66	0.103964	0.917513	0.960288
MUC-16	30 min	0.103961	0.0877809	66	1.18432	0.240534	0.426732
MUC-16	40 min	0.143487	0.0877809	66	1.63461	0.106893	0.258971
MUC-16	1h post	0.0892155	0.0877809	66	1.01634	0.313177	0.502958
MUC-16	sex	0.94815	0.53786	10	1.76282	0.108407	0.258971
ADA	Intercept	0.494195	0.335387	66	1.47351	0.145368	NA
ADA	Warm-up	-0.0158092	0.243217	66	-0.0650004	0.948370	0.975640
ADA	10 min	0.452647	0.243217	66	1.86109	0.067187	0.203137
ADA	15 min	-0.216933	0.243217	66	-0.891934	0.375669	0.569249
ADA	30 min	-0.0751133	0.243217	66	-0.308833	0.758421	0.858389
ADA	40 min	0.0214882	0.243217	66	0.0883499	0.929866	0.964061
ADA	1h post	-0.330157	0.243217	66	-1.35746	0.179258	0.349906
ADA	sex	-0.941568	0.417451	10	-2.25552	0.047730	0.168708
CD4	Intercept	-0.367452	0.344332	66	-1.06714	0.289795	NA
CD4	Warm-up	0.282811	0.292774	66	0.96597	0.337586	0.530257
CD4	10 min	0.500419	0.292774	66	1.70923	0.092107	0.245111
CD4	15 min	0.54267	0.292774	66	1.85354	0.068275	0.205065
CD4	30 min	0.846206	0.292774	66	2.8903	0.005204	0.037620
CD4	40 min	1.26103	0.292774	66	4.30718	0.000056	0.001194
CD4	1h post	0.291678	0.292774	66	0.996255	0.322765	0.517066
CD4	sex	-0.329328	0.404547	10	-0.814068	0.434563	0.621908
NOS3	Intercept	-0.284307	0.323135	66	-0.879842	0.382137	NA
NOS3	Warm-up	0.688335	0.364518	66	1.88834	0.063376	0.195283
NOS3	10 min	-0.109487	0.364518	66	-0.300361	0.764846	0.862461
NOS3	15 min	0.278443	0.364518	66	0.763868	0.447668	0.630820
NOS3	30 min	0.806289	0.364518	66	2.21193	0.030438	0.124854
NOS3	40 min	0.67361	0.364518	66	1.84795	0.069091	0.205065
NOS3	1h post	0.501545	0.364518	66	1.37591	0.173500	0.347591
NOS3	sex	-0.242452	0.308124	10	-0.786866	0.449606	0.630820
IL2	Intercept	0.0326498	0.314495	66	0.103817	0.917630	NA
IL2	Warm-up	0.21852	0.416037	66	0.525241	0.601176	0.751761
IL2	10 min	0.174164	0.416037	66	0.418626	0.676849	0.795421
IL2	15 min	-0.197319	0.416037	66	-0.474281	0.636865	0.772394
IL2	30 min	-0.141547	0.416037	66	-0.340226	0.734767	0.843476
IL2	40 min	0.357622	0.416037	66	0.85959	0.393127	0.587410
IL2	1h post	-0.235495	0.416037	66	-0.566043	0.573284	0.735449
IL2	sex	-0.11557	0.222381	10	-0.519692	0.614586	0.756776
Gal-9	Intercept	0.318927	0.359152	66	0.887998	0.377767	NA
Gal-9	Warm-up	0.197741	0.218666	66	0.904306	0.369122	0.560648
Gal-9	10 min	0.440007	0.218666	66	2.01224	0.048279	0.168977
Gal-9	15 min	0.029803	0.218666	66	0.136295	0.892003	0.950450
Gal-9	30 min	0.121615	0.218666	66	0.556167	0.579977	0.738153
Gal-9	40 min	0.128004	0.218666	66	0.585386	0.560284	0.724545
Gal-9	1h post	-0.0338596	0.218666	66	-0.154847	0.877415	0.940192
Gal-9	sex	-0.890227	0.465829	10	-1.91106	0.085056	0.232590
VEGFR-2	Intercept	0.0685961	0.35479	66	0.193343	0.847284	NA
VEGFR-2	Warm-up	0.543553	0.251406	66	2.16205	0.034244	0.134472
VEGFR-2	10 min	0.696248	0.251406	66	2.76942	0.007284	0.049690
VEGFR-2	15 min	0.133024	0.251406	66	0.529119	0.598498	0.751761
VEGFR-2	30 min	0.303097	0.251406	66	1.20561	0.232274	0.418247
VEGFR-2	40 min	0.380143	0.251406	66	1.51207	0.135290	0.297361
VEGFR-2	1h post	-0.238071	0.251406	66	-0.946958	0.347115	0.537360
VEGFR-2	sex	-0.656619	0.444496	10	-1.47722	0.170403	0.344010
CD40	Intercept	0.232737	0.330035	66	0.705189	0.483174	NA
CD40	Warm-up	0.323077	0.1957	66	1.65088	0.103513	0.255660
CD40	10 min	0.607971	0.1957	66	3.10665	0.002789	0.024274
CD40	15 min	0.249872	0.1957	66	1.27681	0.206142	0.381482
CD40	30 min	0.527697	0.1957	66	2.69646	0.008884	0.056092
CD40	40 min	0.457666	0.1957	66	2.33862	0.022394	0.102281
CD40	1h post	-0.472044	0.1957	66	-2.41208	0.018650	0.091921
CD40	sex	-0.949543	0.430139	10	-2.20753	0.051777	0.172769
IL18	Intercept	0.124196	0.390775	66	0.31782	0.751625	NA
IL18	Warm-up	0.229679	0.211085	66	1.08809	0.280513	0.470443
IL18	10 min	0.540267	0.211085	66	2.55948	0.012782	0.070820
IL18	15 min	0.0741229	0.211085	66	0.351152	0.726593	0.837076
IL18	30 min	0.165146	0.211085	66	0.78237	0.436795	0.622336
IL18	40 min	0.00486181	0.211085	66	0.0230325	0.981694	0.990926
IL18	1h post	-0.343532	0.211085	66	-1.62746	0.108404	0.258971
IL18	sex	-0.439976	0.516931	10	-0.851131	0.414613	0.602733
GZMH	Intercept	-0.165105	0.325664	66	-0.506979	0.613859	NA
GZMH	Warm-up	0.752996	0.15137	66	4.97455	0.000005	0.000167
GZMH	10 min	0.797172	0.15137	66	5.26639	0.000002	0.000075
GZMH	15 min	0.753429	0.15137	66	4.97741	0.000005	0.000167
GZMH	30 min	0.77669	0.15137	66	5.13108	0.000003	0.000117
GZMH	40 min	0.893711	0.15137	66	5.90416	<0.000001	0.000008
GZMH	1h post	-0.711719	0.15137	66	-4.70186	0.000014	0.000364
GZMH	sex	-0.60187	0.43872	10	-1.37188	0.200092	0.375683
KIR3DL1	Intercept	0.594699	0.307363	66	1.93484	0.057297	NA
KIR3DL1	Warm-up	0.125578	0.108083	66	1.16186	0.249476	0.436892
KIR3DL1	10 min	0.209624	0.108083	66	1.93947	0.056720	0.182121
KIR3DL1	15 min	0.0310731	0.108083	66	0.287493	0.774636	0.864585
KIR3DL1	30 min	0.15131	0.108083	66	1.39995	0.166213	0.339987
KIR3DL1	40 min	0.194663	0.108083	66	1.80105	0.076263	0.216358
KIR3DL1	1h post	-0.0385866	0.108083	66	-0.357008	0.722225	0.833535
KIR3DL1	sex	-1.38187	0.423002	10	-3.26682	0.008476	0.054584
LAP TGF-beta-1	Intercept	-0.419553	0.333715	66	-1.25722	0.213105	NA
LAP TGF-beta-1	Warm-up	0.695054	0.305734	66	2.27339	0.026263	0.114279
LAP TGF-beta-1	10 min	0.67879	0.305734	66	2.2202	0.029845	0.124000
LAP TGF-beta-1	15 min	0.930129	0.305734	66	3.04228	0.003368	0.027356
LAP TGF-beta-1	30 min	0.686108	0.305734	66	2.24413	0.028183	0.119407
LAP TGF-beta-1	40 min	1.14518	0.305734	66	3.74568	0.000380	0.005442
LAP TGF-beta-1	1h post	0.0208668	0.305734	66	0.0682514	0.945792	0.974544
LAP TGF-beta-1	sex	-0.34836	0.377639	10	-0.92247	0.378003	0.571441
CXCL1	Intercept	-0.510225	0.415009	66	-1.22943	0.223275	NA
CXCL1	Warm-up	0.366908	0.155207	66	2.36399	0.021031	0.099588
CXCL1	10 min	0.543989	0.155207	66	3.50493	0.000826	0.010429
CXCL1	15 min	0.41979	0.155207	66	2.70471	0.008688	0.055398
CXCL1	30 min	0.627673	0.155207	66	4.04411	0.000140	0.002503
CXCL1	40 min	0.613579	0.155207	66	3.9533	0.000190	0.003145
CXCL1	1h post	0.13571	0.155207	66	0.874385	0.385080	0.578600
CXCL1	sex	0.246836	0.569049	10	0.433769	0.673665	0.793127
TNFSF14	Intercept	-0.162224	0.36621	66	-0.442983	0.659227	NA
TNFSF14	Warm-up	0.562309	0.213401	66	2.63499	0.010475	0.061325
TNFSF14	10 min	0.616004	0.213401	66	2.88661	0.005258	0.037620
TNFSF14	15 min	0.514903	0.213401	66	2.41285	0.018614	0.091921
TNFSF14	30 min	0.646901	0.213401	66	3.03139	0.003476	0.027356
TNFSF14	40 min	0.458917	0.213401	66	2.1505	0.035183	0.137321
TNFSF14	1h post	-0.588442	0.213401	66	-2.75745	0.007527	0.050005
TNFSF14	sex	-0.307149	0.478732	10	-0.641588	0.535569	0.702457
IL33	Intercept	-0.0745945	0.339352	66	-0.219815	0.826694	NA
IL33	Warm-up	0.589544	0.369043	66	1.59749	0.114933	0.269719
IL33	10 min	0.0556449	0.369043	66	0.150782	0.880608	0.940483
IL33	15 min	-0.119674	0.369043	66	-0.324281	0.746751	0.851156
IL33	30 min	0.0765091	0.369043	66	0.207317	0.836400	0.911957
IL33	40 min	0.142899	0.369043	66	0.387214	0.699843	0.814557
IL33	1h post	-0.273407	0.369043	66	-0.740853	0.461410	0.645974
IL33	sex	0.0144701	0.33702	10	0.0429355	0.966598	0.984603
TWEAK	Intercept	-0.362063	0.37647	66	-0.961731	0.339695	NA
TWEAK	Warm-up	0.463149	0.248751	66	1.8619	0.067070	0.203137
TWEAK	10 min	0.831719	0.248751	66	3.34358	0.001366	0.014424
TWEAK	15 min	0.446192	0.248751	66	1.79373	0.077437	0.218725
TWEAK	30 min	0.667587	0.248751	66	2.68376	0.009193	0.057482
TWEAK	40 min	0.658969	0.248751	66	2.64911	0.010088	0.059602
TWEAK	1h post	-0.178189	0.248751	66	-0.716336	0.476311	0.659740
TWEAK	sex	-0.101424	0.480023	10	-0.21129	0.836905	0.911957
PDGF subunit B	Intercept	0.342786	0.2918	66	1.17473	0.244324	NA
PDGF subunit B	Warm-up	-0.0357095	0.377328	66	-0.0946378	0.924889	0.960691
PDGF subunit B	10 min	-0.369876	0.377328	66	-0.98025	0.330543	0.525604
PDGF subunit B	15 min	-0.928519	0.377328	66	-2.46077	0.016488	0.084269
PDGF subunit B	30 min	-0.724894	0.377328	66	-1.92113	0.059037	0.185461
PDGF subunit B	40 min	-1.15497	0.377328	66	-3.06093	0.003189	0.026675
PDGF subunit B	1h post	-0.231097	0.377328	66	-0.612456	0.542340	0.709159
PDGF subunit B	sex	0.298734	0.219675	10	1.35989	0.203733	0.379203
PDCD1	Intercept	-0.459366	0.388598	66	-1.18211	0.241403	NA
PDCD1	Warm-up	0.170678	0.157665	66	1.08253	0.282957	0.473058
PDCD1	10 min	0.286708	0.157665	66	1.81845	0.073532	0.211405
PDCD1	15 min	0.0276744	0.157665	66	0.175526	0.861204	0.931718
PDCD1	30 min	0.134635	0.157665	66	0.853926	0.396235	0.589319
PDCD1	40 min	0.0600317	0.157665	66	0.380754	0.704609	0.816130
PDCD1	1h post	-0.179745	0.157665	66	-1.14004	0.258389	0.449736
PDCD1	sex	0.775881	0.529821	10	1.46442	0.173795	0.347591
FASLG	Intercept	-0.131136	0.396384	66	-0.330832	0.741820	NA
FASLG	Warm-up	0.39194	0.201548	66	1.94466	0.056080	0.181484
FASLG	10 min	0.656748	0.201548	66	3.25853	0.001772	0.017552
FASLG	15 min	0.250866	0.201548	66	1.2447	0.217644	0.400465
FASLG	30 min	0.355618	0.201548	66	1.76444	0.082286	0.227433
FASLG	40 min	0.191042	0.201548	66	0.947878	0.346650	0.537360
FASLG	1h post	-0.375284	0.201548	66	-1.86201	0.067054	0.203137
FASLG	sex	-0.157993	0.528605	10	-0.298887	0.771146	0.863683
CD28	Intercept	0.166662	0.343389	66	0.485346	0.629038	NA
CD28	Warm-up	0.206336	0.35946	66	0.574015	0.567909	0.730006
CD28	10 min	-0.0779353	0.35946	66	-0.216812	0.829024	0.908823
CD28	15 min	-0.480407	0.35946	66	-1.33647	0.185986	0.356473
CD28	30 min	-0.336071	0.35946	66	-0.934933	0.353231	0.544212
CD28	40 min	-0.0069196	0.35946	66	-0.01925	0.984700	0.992405
CD28	1h post	-0.535968	0.35946	66	-1.49104	0.140716	0.306153
CD28	sex	0.0183802	0.353664	10	0.0519707	0.959576	0.982459
CCL19	Intercept	0.196132	0.414228	66	0.473488	0.637428	NA
CCL19	Warm-up	0.121822	0.109745	66	1.11004	0.271008	0.460499
CCL19	10 min	0.272155	0.109745	66	2.47989	0.015702	0.080898
CCL19	15 min	0.0420758	0.109745	66	0.383396	0.702658	0.815337
CCL19	30 min	0.174979	0.109745	66	1.59442	0.115620	0.269781
CCL19	40 min	0.170981	0.109745	66	1.55799	0.124019	0.279260
CCL19	1h post	-0.116582	0.109745	66	-1.0623	0.291970	0.480892
CCL19	sex	-0.582386	0.576928	10	-1.00946	0.336555	0.529969
MCP-2	Intercept	0.223755	0.393169	66	0.569107	0.571216	NA
MCP-2	Warm-up	0.203824	0.081694	66	2.49497	0.015106	0.079574
MCP-2	10 min	0.265729	0.081694	66	3.25273	0.001803	0.017592
MCP-2	15 min	0.245333	0.081694	66	3.00307	0.003773	0.028924
MCP-2	30 min	0.36154	0.081694	66	4.42554	0.000037	0.000880
MCP-2	40 min	0.340199	0.081694	66	4.16431	0.000093	0.001806
MCP-2	1h post	-0.0420553	0.081694	66	-0.514791	0.608419	0.756635
MCP-2	sex	-0.840245	0.550857	10	-1.52534	0.158158	0.330642
CCL4	Intercept	0.419979	0.362436	66	1.15877	0.250727	NA
CCL4	Warm-up	0.142466	0.128087	66	1.11226	0.270061	0.460104
CCL4	10 min	0.258143	0.128087	66	2.01538	0.047940	0.168708
CCL4	15 min	0.202061	0.128087	66	1.57754	0.119453	0.274743
CCL4	30 min	0.252671	0.128087	66	1.97266	0.052726	0.174129
CCL4	40 min	0.0494443	0.128087	66	0.386022	0.700722	0.814557
CCL4	1h post	-0.526856	0.128087	66	-4.11328	0.000110	0.002091
CCL4	sex	-0.947939	0.498656	10	-1.90099	0.086482	0.233505
IL15	Intercept	0.0707438	0.344529	66	0.205335	0.837942	NA
IL15	Warm-up	-0.324876	0.339952	66	-0.955654	0.342734	0.535730
IL15	10 min	0.154216	0.339952	66	0.45364	0.651576	0.784327
IL15	15 min	-0.161951	0.339952	66	-0.476395	0.635366	0.772394
IL15	30 min	0.214142	0.339952	66	0.62992	0.530922	0.701365
IL15	40 min	0.487476	0.339952	66	1.43396	0.156306	0.328957
IL15	1h post	-0.47159	0.339952	66	-1.38723	0.170039	0.344010
IL15	sex	-0.112178	0.371944	10	-0.301599	0.769136	0.862934
Gal-1	Intercept	-0.0660242	0.386848	66	-0.170672	0.865004	NA
Gal-1	Warm-up	0.217438	0.274313	66	0.792666	0.430813	0.619293
Gal-1	10 min	0.416836	0.274313	66	1.51956	0.133397	0.295215
Gal-1	15 min	-0.0271292	0.274313	66	-0.0988988	0.921518	0.960288
Gal-1	30 min	0.29375	0.274313	66	1.07086	0.288134	0.475791
Gal-1	40 min	0.40273	0.274313	66	1.46814	0.146815	0.313037
Gal-1	1h post	0.0539339	0.274313	66	0.196615	0.844733	0.917383
Gal-1	sex	-0.255825	0.484567	10	-0.527946	0.609051	0.756635
PD-L1	Intercept	0.266274	0.371755	66	0.716262	0.476356	NA
PD-L1	Warm-up	0.161925	0.231052	66	0.700814	0.485882	0.664026
PD-L1	10 min	0.335678	0.231052	66	1.45283	0.151010	0.318854
PD-L1	15 min	0.147257	0.231052	66	0.637332	0.526113	0.699125
PD-L1	30 min	0.104005	0.231052	66	0.450137	0.654087	0.784834
PD-L1	40 min	0.161245	0.231052	66	0.697872	0.487709	0.664026
PD-L1	1h post	-0.372098	0.231052	66	-1.61045	0.112072	0.265348
PD-L1	sex	-0.686265	0.480254	10	-1.42896	0.183499	0.355608
CD27	Intercept	0.161365	0.412688	66	0.39101	0.697049	NA
CD27	Warm-up	0.0926819	0.190592	66	0.486283	0.628377	0.767884
CD27	10 min	0.204594	0.190592	66	1.07346	0.286973	0.475091
CD27	15 min	-0.0974225	0.190592	66	-0.511156	0.610948	0.756635
CD27	30 min	-0.107078	0.190592	66	-0.561819	0.576143	0.737646
CD27	40 min	-0.207908	0.190592	66	-1.09085	0.279305	0.470443
CD27	1h post	-0.422549	0.190592	66	-2.21703	0.030071	0.124139
CD27	sex	-0.169107	0.556315	10	-0.303977	0.767376	0.862461
CXCL5	Intercept	-0.613014	0.402095	66	-1.52455	0.132149	NA
CXCL5	Warm-up	0.265226	0.117656	66	2.25425	0.027506	0.117703
CXCL5	10 min	0.455974	0.117656	66	3.87549	0.000247	0.003886
CXCL5	15 min	0.445326	0.117656	66	3.78499	0.000334	0.004890
CXCL5	30 min	0.669427	0.117656	66	5.6897	<0.000001	0.000017
CXCL5	40 min	0.656125	0.117656	66	5.57664	<0.000001	0.000024
CXCL5	1h post	-0.0608594	0.117656	66	-0.517266	0.606700	0.756635
CXCL5	sex	0.531395	0.558118	10	0.952119	0.363483	0.553544
IL5	Intercept	-0.315331	0.406252	66	-0.776196	0.440406	NA
IL5	Warm-up	0.64125	0.203718	66	3.14773	0.002470	0.022405
IL5	10 min	0.629814	0.203718	66	3.09159	0.002916	0.025035
IL5	15 min	0.510476	0.203718	66	2.5058	0.014691	0.078193
IL5	30 min	0.511228	0.203718	66	2.50949	0.014552	0.078098
IL5	40 min	0.366948	0.203718	66	1.80125	0.076231	0.216358
IL5	1h post	0.413058	0.203718	66	2.02759	0.046643	0.167810
IL5	sex	-0.247273	0.542687	10	-0.455646	0.658378	0.785177
HGF	Intercept	-0.536211	0.387569	66	-1.38352	0.171166	NA
HGF	Warm-up	0.633184	0.210768	66	3.00417	0.003761	0.028924
HGF	10 min	0.675917	0.210768	66	3.20692	0.002070	0.019500
HGF	15 min	0.710342	0.210768	66	3.37025	0.001258	0.013736
HGF	30 min	0.914397	0.210768	66	4.3384	0.000050	0.001117
HGF	40 min	0.809795	0.210768	66	3.84211	0.000277	0.004222
HGF	1h post	-0.00699528	0.210768	66	-0.0331894	0.973624	0.988981
HGF	sex	0.00481078	0.512193	10	0.00939252	0.992691	0.994151
GZMA	Intercept	-0.0533015	0.272134	66	-0.195865	0.845318	NA
GZMA	Warm-up	0.439	0.219012	66	2.00446	0.049127	0.171016
GZMA	10 min	0.872802	0.219012	66	3.98517	0.000171	0.002898
GZMA	15 min	0.583382	0.219012	66	2.66369	0.009702	0.058675
GZMA	30 min	0.96352	0.219012	66	4.39939	0.000041	0.000932
GZMA	40 min	0.99914	0.219012	66	4.56203	0.000023	0.000560
GZMA	1h post	-0.742938	0.219012	66	-3.39222	0.001176	0.013283
GZMA	sex	-0.78337	0.327108	10	-2.39483	0.037647	0.145176
HO-1	Intercept	0.127828	0.373017	66	0.342687	0.732923	NA
HO-1	Warm-up	0.213093	0.267256	66	0.79734	0.428113	0.618408
HO-1	10 min	0.516137	0.267256	66	1.93125	0.057748	0.183202
HO-1	15 min	0.0560298	0.267256	66	0.209649	0.834588	0.911957
HO-1	30 min	0.140375	0.267256	66	0.525246	0.601172	0.751761
HO-1	40 min	-0.0358288	0.267256	66	-0.134062	0.893762	0.950450
HO-1	1h post	-0.443426	0.267256	66	-1.65918	0.101824	0.255660
HO-1	sex	-0.383193	0.465898	10	-0.822484	0.429977	0.619293
CX3CL1	Intercept	-0.479936	0.407809	66	-1.17686	0.243476	NA
CX3CL1	Warm-up	0.339225	0.191144	66	1.77471	0.080557	0.224584
CX3CL1	10 min	0.5829	0.191144	66	3.04953	0.003297	0.027223
CX3CL1	15 min	0.340805	0.191144	66	1.78297	0.079189	0.222371
CX3CL1	30 min	0.454618	0.191144	66	2.3784	0.020290	0.097515
CX3CL1	40 min	0.646207	0.191144	66	3.38073	0.001218	0.013527
CX3CL1	1h post	0.119605	0.191144	66	0.625734	0.533647	0.701365
CX3CL1	sex	0.250341	0.548908	10	0.456071	0.658083	0.785177
CXCL10	Intercept	-0.116493	0.38462	66	-0.302878	0.762936	NA
CXCL10	Warm-up	0.252733	0.197847	66	1.27742	0.205930	0.381482
CXCL10	10 min	0.482152	0.197847	66	2.437	0.017514	0.088116
CXCL10	15 min	0.295432	0.197847	66	1.49324	0.140140	0.305934
CXCL10	30 min	0.545506	0.197847	66	2.75721	0.007532	0.050005
CXCL10	40 min	0.582407	0.197847	66	2.94373	0.004473	0.033108
CXCL10	1h post	-0.543406	0.197847	66	-2.7466	0.007753	0.050951
CXCL10	sex	-0.228392	0.512165	10	-0.445935	0.665144	0.787815
CD70	Intercept	-0.430844	0.401946	66	-1.0719	0.287671	NA
CD70	Warm-up	0.319637	0.174994	66	1.82656	0.072288	0.209701
CD70	10 min	0.4095	0.174994	66	2.34008	0.022313	0.102281
CD70	15 min	0.144554	0.174994	66	0.826055	0.411749	0.601284
CD70	30 min	0.248682	0.174994	66	1.42109	0.159998	0.331806
CD70	40 min	0.114771	0.174994	66	0.655856	0.514197	0.688446
CD70	1h post	-0.114446	0.174994	66	-0.654001	0.515383	0.688603
CD70	sex	0.540917	0.544861	10	0.992763	0.344239	0.536780
IL10	Intercept	-0.223508	0.298619	66	-0.748473	0.456834	NA
IL10	Warm-up	0.93681	0.292267	66	3.20533	0.002080	0.019500
IL10	10 min	0.537111	0.292267	66	1.83774	0.070602	0.208567
IL10	15 min	0.396617	0.292267	66	1.35704	0.179393	0.349906
IL10	30 min	0.602617	0.292267	66	2.06187	0.043161	0.160670
IL10	40 min	0.520697	0.292267	66	1.78158	0.079418	0.222371
IL10	1h post	1.38063	0.292267	66	4.72387	0.000013	0.000351
IL10	sex	-0.802837	0.324236	10	-2.47609	0.032762	0.131865
TNFRSF12A	Intercept	0.254516	0.368465	66	0.690747	0.492147	NA
TNFRSF12A	Warm-up	0.187688	0.193674	66	0.969095	0.336036	0.529969
TNFRSF12A	10 min	0.262547	0.193674	66	1.35561	0.179843	0.349906
TNFRSF12A	15 min	0.00478883	0.193674	66	0.0247263	0.980348	0.990926
TNFRSF12A	30 min	0.240399	0.193674	66	1.24126	0.218904	0.400495
TNFRSF12A	40 min	0.443105	0.193674	66	2.2879	0.025355	0.111079
TNFRSF12A	1h post	0.149369	0.193674	66	0.771241	0.443317	0.627464
TNFRSF12A	sex	-0.877003	0.489267	10	-1.79248	0.103309	0.255660
CCL23	Intercept	-0.357739	0.358167	66	-0.998806	0.321537	NA
CCL23	Warm-up	0.378297	0.24332	66	1.55473	0.124793	0.279433
CCL23	10 min	0.933443	0.24332	66	3.83627	0.000282	0.004222
CCL23	15 min	0.573654	0.24332	66	2.35761	0.021367	0.099712
CCL23	30 min	0.984633	0.24332	66	4.04665	0.000139	0.002503
CCL23	40 min	1.03697	0.24332	66	4.26176	0.000066	0.001326
CCL23	1h post	0.341704	0.24332	66	1.40434	0.164906	0.339296
CCL23	sex	-0.498436	0.453674	10	-1.09867	0.297661	0.487770
CD5	Intercept	-0.456059	0.337581	66	-1.35096	0.181321	NA
CD5	Warm-up	0.287499	0.256227	66	1.12205	0.265907	0.456651
CD5	10 min	0.669207	0.256227	66	2.61178	0.011140	0.064055
CD5	15 min	0.308755	0.256227	66	1.20501	0.232504	0.418247
CD5	30 min	0.417764	0.256227	66	1.63044	0.107771	0.258971
CD5	40 min	0.40528	0.256227	66	1.58172	0.118494	0.273513
CD5	1h post	-0.743408	0.256227	66	-2.90137	0.005044	0.036913
CD5	sex	0.527805	0.414305	10	1.27395	0.231491	0.418247
CCL3	Intercept	0.603504	0.360761	66	1.67286	0.099088	NA
CCL3	Warm-up	0.0564927	0.128804	66	0.438595	0.662387	0.787815
CCL3	10 min	0.0277983	0.128804	66	0.215819	0.829795	0.908823
CCL3	15 min	-0.0215278	0.128804	66	-0.167136	0.867774	0.934526
CCL3	30 min	-0.0106353	0.128804	66	-0.0825698	0.934444	0.964394
CCL3	40 min	-0.188691	0.128804	66	-1.46495	0.147681	0.313037
CCL3	1h post	-0.650667	0.128804	66	-5.05161	0.000004	0.000149
CCL3	sex	-0.982085	0.496061	10	-1.97977	0.075902	0.216358
MMP7	Intercept	-0.331589	0.387015	66	-0.856787	0.394663	NA
MMP7	Warm-up	0.191178	0.221915	66	0.861489	0.392088	0.587220
MMP7	10 min	0.34388	0.221915	66	1.5496	0.126020	0.279852
MMP7	15 min	0.0519373	0.221915	66	0.234041	0.815678	0.896410
MMP7	30 min	0.346294	0.221915	66	1.56048	0.123430	0.279148
MMP7	40 min	0.34399	0.221915	66	1.5501	0.125900	0.279852
MMP7	1h post	-0.429677	0.221915	66	-1.93622	0.057125	0.182121
MMP7	sex	0.421006	0.507296	10	0.829902	0.425962	0.617837
ARG1	Intercept	0.488954	0.369663	66	1.3227	0.190499	NA
ARG1	Warm-up	-0.467925	0.309239	66	-1.51315	0.135016	0.297361
ARG1	10 min	-0.347178	0.309239	66	-1.12268	0.265639	0.456651
ARG1	15 min	-0.670416	0.309239	66	-2.16796	0.033773	0.134472
ARG1	30 min	-0.627193	0.309239	66	-2.02818	0.046581	0.167810
ARG1	40 min	-0.45796	0.309239	66	-1.48093	0.143384	0.309864
ARG1	1h post	-0.172786	0.309239	66	-0.558746	0.578226	0.738153
ARG1	sex	-0.194062	0.437417	10	-0.443655	0.666737	0.787851
NCR1	Intercept	-0.133387	0.411139	66	-0.324434	0.746636	NA
NCR1	Warm-up	0.371992	0.187465	66	1.98432	0.051380	0.172769
NCR1	10 min	0.450344	0.187465	66	2.40228	0.019115	0.092555
NCR1	15 min	0.294579	0.187465	66	1.57138	0.120877	0.275724
NCR1	30 min	0.35709	0.187465	66	1.90483	0.061161	0.190277
NCR1	40 min	0.378529	0.187465	66	2.0192	0.047532	0.168708
NCR1	1h post	-0.104395	0.187465	66	-0.556877	0.579495	0.738153
NCR1	sex	-0.232693	0.554931	10	-0.419319	0.683848	0.798326
DCN	Intercept	0.101188	0.325844	66	0.310542	0.757128	NA
DCN	Warm-up	0.416542	0.283226	66	1.47071	0.146122	0.313037
DCN	10 min	0.667754	0.283226	66	2.35768	0.021363	0.099712
DCN	15 min	0.134998	0.283226	66	0.476645	0.635189	0.772394
DCN	30 min	0.51621	0.283226	66	1.82261	0.072893	0.210506
DCN	40 min	0.424242	0.283226	66	1.49789	0.138928	0.304319
DCN	1h post	-0.518403	0.283226	66	-1.83036	0.071712	0.208972
DCN	sex	-0.671331	0.378935	10	-1.77163	0.106870	0.258971
TNFRSF21	Intercept	0.144303	0.392284	66	0.367852	0.714161	NA
TNFRSF21	Warm-up	0.248905	0.224817	66	1.10714	0.272250	0.461392
TNFRSF21	10 min	0.438859	0.224817	66	1.95207	0.055174	0.179456
TNFRSF21	15 min	-0.0191411	0.224817	66	-0.0851405	0.932407	0.964061
TNFRSF21	30 min	0.115041	0.224817	66	0.511707	0.610564	0.756635
TNFRSF21	40 min	-0.0254614	0.224817	66	-0.113254	0.910173	0.959331
TNFRSF21	1h post	-0.235416	0.224817	66	-1.04714	0.298853	0.488480
TNFRSF21	sex	-0.437972	0.514248	10	-0.851675	0.414324	0.602733
TNFRSF4	Intercept	0.0636566	0.40507	66	0.15715	0.875607	NA
TNFRSF4	Warm-up	0.178762	0.193949	66	0.921695	0.360045	0.550757
TNFRSF4	10 min	0.385811	0.193949	66	1.98924	0.050822	0.172769
TNFRSF4	15 min	-0.104656	0.193949	66	-0.539608	0.591284	0.748107
TNFRSF4	30 min	-0.0310361	0.193949	66	-0.160022	0.873352	0.937680
TNFRSF4	40 min	-0.137041	0.193949	66	-0.706585	0.482312	0.660885
TNFRSF4	1h post	-0.53668	0.193949	66	-2.76712	0.007330	0.049690
TNFRSF4	sex	-0.0573586	0.543986	10	-0.105441	0.918111	0.960288
MIC-A/B	Intercept	-0.374382	0.418241	66	-0.895135	0.373968	NA
MIC-A/B	Warm-up	0.112251	0.0547476	66	2.05034	0.044306	0.161396
MIC-A/B	10 min	0.131999	0.0547476	66	2.41105	0.018698	0.091921
MIC-A/B	15 min	-0.00637859	0.0547476	66	-0.116509	0.907603	0.958191
MIC-A/B	30 min	0.0952182	0.0547476	66	1.73922	0.086658	0.233505
MIC-A/B	40 min	0.0749316	0.0547476	66	1.36867	0.175742	0.349037
MIC-A/B	1h post	-0.025752	0.0547476	66	-0.470376	0.639637	0.773538
MIC-A/B	sex	0.639545	0.589307	10	1.08525	0.303280	0.489505
CCL17	Intercept	-0.0496398	0.421767	66	-0.117695	0.906667	NA
CCL17	Warm-up	0.168229	0.150298	66	1.1193	0.267068	0.457425
CCL17	10 min	0.353699	0.150298	66	2.35331	0.021595	0.100054
CCL17	15 min	0.22343	0.150298	66	1.48658	0.141888	0.307662
CCL17	30 min	0.25471	0.150298	66	1.6947	0.094847	0.251364
CCL17	40 min	0.293698	0.150298	66	1.9541	0.054929	0.179456
CCL17	1h post	-0.158224	0.150298	66	-1.05273	0.296303	0.486784
CCL17	sex	-0.225161	0.58001	10	-0.388202	0.706002	0.816276
ANGPT2	Intercept	-1.05208	0.28938	66	-3.63565	0.000544	NA
ANGPT2	Warm-up	0.38727	0.221638	66	1.74731	0.085235	0.232590
ANGPT2	10 min	0.510665	0.221638	66	2.30405	0.024376	0.107522
ANGPT2	15 min	0.268625	0.221638	66	1.212	0.229833	0.416998
ANGPT2	30 min	0.638926	0.221638	66	2.88275	0.005316	0.037620
ANGPT2	40 min	1.11548	0.221638	66	5.03289	0.000004	0.000150
ANGPT2	1h post	0.36579	0.221638	66	1.65039	0.103614	0.255660
ANGPT2	sex	1.16509	0.354085	10	3.29044	0.008144	0.052977
PTN	Intercept	-0.489513	0.319579	66	-1.53174	0.130365	NA
PTN	Warm-up	0.854867	0.398036	66	2.14771	0.035413	0.137384
PTN	10 min	0.331905	0.398036	66	0.833856	0.407370	0.598950
PTN	15 min	0.376998	0.398036	66	0.947146	0.347019	0.537360
PTN	30 min	0.543576	0.398036	66	1.36565	0.176687	0.349037
PTN	40 min	0.219447	0.398036	66	0.551325	0.583273	0.740883
PTN	1h post	0.427516	0.398036	66	1.07406	0.286705	0.475091
PTN	sex	0.19208	0.261653	10	0.734104	0.479744	0.660885
CXCL12	Intercept	-0.556122	0.359548	66	-1.54673	0.126711	NA
CXCL12	Warm-up	0.549034	0.316509	66	1.73465	0.087470	0.234712
CXCL12	10 min	0.529259	0.316509	66	1.67218	0.099224	0.254674
CXCL12	15 min	0.329629	0.316509	66	1.04145	0.301466	0.488931
CXCL12	30 min	0.352301	0.316509	66	1.11308	0.269710	0.460104
CXCL12	40 min	0.159433	0.316509	66	0.503722	0.616134	0.757233
CXCL12	1h post	0.38698	0.316509	66	1.22265	0.225810	0.411959
CXCL12	sex	0.453206	0.41555	10	1.09062	0.301022	0.488931
IFN-gamma	Intercept	0.552096	0.382238	66	1.44438	0.153363	NA
IFN-gamma	Warm-up	0.0425691	0.0997636	66	0.4267	0.670987	0.791420
IFN-gamma	10 min	0.0413582	0.0997636	66	0.414561	0.679807	0.797442
IFN-gamma	15 min	-0.130591	0.0997636	66	-1.30901	0.195071	0.369487
IFN-gamma	30 min	-0.0546221	0.0997636	66	-0.547516	0.585871	0.742719
IFN-gamma	40 min	-0.124989	0.0997636	66	-1.25285	0.214682	0.396147
IFN-gamma	1h post	-0.47716	0.0997636	66	-4.7829	0.000010	0.000325
IFN-gamma	sex	-0.903212	0.532617	10	-1.6958	0.120781	0.275724
LAMP3	Intercept	0.376425	0.345099	66	1.09077	0.279338	NA
LAMP3	Warm-up	0.478886	0.161864	66	2.95857	0.004287	0.032473
LAMP3	10 min	0.518585	0.161864	66	3.20383	0.002089	0.019500
LAMP3	15 min	-0.0165069	0.161864	66	-0.10198	0.919082	0.960288
LAMP3	30 min	0.0855004	0.161864	66	0.528224	0.599115	0.751761
LAMP3	40 min	0.108278	0.161864	66	0.668946	0.505863	0.681540
LAMP3	1h post	-0.219433	0.161864	66	-1.35566	0.179827	0.349906
LAMP3	sex	-1.0258	0.464467	10	-2.20854	0.051688	0.172769
CASP-8	Intercept	0.428996	0.389724	66	1.10077	0.274997	NA
CASP-8	Warm-up	-0.199441	0.155239	66	-1.28473	0.203378	0.379203
CASP-8	10 min	0.2168	0.155239	66	1.39655	0.167228	0.340806
CASP-8	15 min	-0.129477	0.155239	66	-0.834049	0.407262	0.598950
CASP-8	30 min	-0.112903	0.155239	66	-0.72728	0.469627	0.654631
CASP-8	40 min	0.109687	0.155239	66	0.706567	0.482323	0.660885
CASP-8	1h post	-0.611512	0.155239	66	-3.93915	0.000200	0.003217
CASP-8	sex	-0.650321	0.532084	10	-1.22221	0.249653	0.436892
ICOSLG	Intercept	-0.380431	0.402895	66	-0.944244	0.348489	NA
ICOSLG	Warm-up	0.436813	0.210794	66	2.07223	0.042155	0.157981
ICOSLG	10 min	0.490491	0.210794	66	2.32687	0.023051	0.104539
ICOSLG	15 min	0.132484	0.210794	66	0.6285	0.531846	0.701365
ICOSLG	30 min	0.288536	0.210794	66	1.36881	0.175701	0.349037
ICOSLG	40 min	0.168015	0.210794	66	0.797057	0.428276	0.618408
ICOSLG	1h post	-0.0201101	0.210794	66	-0.0954017	0.924285	0.960691
ICOSLG	sex	0.333368	0.535315	10	0.622751	0.547386	0.711974
MMP12	Intercept	-0.274598	0.414306	66	-0.662791	0.509773	NA
MMP12	Warm-up	0.0808858	0.116511	66	0.694236	0.489971	0.665699
MMP12	10 min	0.161728	0.116511	66	1.3881	0.169776	0.344010
MMP12	15 min	0.00273224	0.116511	66	0.0234506	0.981362	0.990926
MMP12	30 min	0.0708535	0.116511	66	0.608129	0.545189	0.710732
MMP12	40 min	-0.0347902	0.116511	66	-0.298601	0.766182	0.862461
MMP12	1h post	-0.297911	0.116511	66	-2.55695	0.012866	0.070820
MMP12	sex	0.553912	0.575903	10	0.961814	0.358823	0.550195
CXCL13	Intercept	-0.881439	0.367977	66	-2.39537	0.019449	NA
CXCL13	Warm-up	0.417894	0.124583	66	3.35435	0.001322	0.014186
CXCL13	10 min	0.742186	0.124583	66	5.95738	<0.000001	0.000007
CXCL13	15 min	0.569906	0.124583	66	4.57452	0.000022	0.000556
CXCL13	30 min	0.787862	0.124583	66	6.32401	<0.000001	0.000002
CXCL13	40 min	0.957066	0.124583	66	7.68218	<0.000001	<0.000001
CXCL13	1h post	0.000916701	0.124583	66	0.00735818	0.994151	0.994151
CXCL13	sex	0.769784	0.507455	10	1.51695	0.160236	0.331806
PD-L2	Intercept	-0.325856	0.407872	66	-0.798917	0.427204	NA
PD-L2	Warm-up	0.404517	0.203027	66	1.99243	0.050463	0.172769
PD-L2	10 min	0.540997	0.203027	66	2.66466	0.009677	0.058675
PD-L2	15 min	0.221174	0.203027	66	1.08938	0.279947	0.470443
PD-L2	30 min	0.271437	0.203027	66	1.33695	0.185829	0.356473
PD-L2	40 min	0.372234	0.203027	66	1.83342	0.071249	0.208705
PD-L2	1h post	-0.095335	0.203027	66	-0.469568	0.640211	0.773538
PD-L2	sex	0.161705	0.545333	10	0.296525	0.772896	0.864141
VEGFA	Intercept	-0.0653031	0.407485	66	-0.160259	0.873167	NA
VEGFA	Warm-up	0.365167	0.168737	66	2.16411	0.034079	0.134472
VEGFA	10 min	0.473034	0.168737	66	2.80337	0.006634	0.046435
VEGFA	15 min	0.276584	0.168737	66	1.63914	0.105943	0.258971
VEGFA	30 min	0.451892	0.168737	66	2.67808	0.009335	0.057805
VEGFA	40 min	0.334439	0.168737	66	1.98201	0.051645	0.172769
VEGFA	1h post	-0.190971	0.168737	66	-1.13177	0.261828	0.452057
VEGFA	sex	-0.358007	0.554692	10	-0.645416	0.533186	0.701365
IL4	Intercept	-0.0227644	0.344846	66	-0.0660133	0.947567	NA
IL4	Warm-up	0.489749	0.343497	66	1.42577	0.158647	0.330642
IL4	10 min	0.199081	0.343497	66	0.57957	0.564178	0.726976
IL4	15 min	-0.114524	0.343497	66	-0.333407	0.739884	0.846286
IL4	30 min	-0.210094	0.343497	66	-0.611634	0.542881	0.709159
IL4	40 min	0.577682	0.343497	66	1.68177	0.097340	0.252104
IL4	1h post	0.02136	0.343497	66	0.0621838	0.950604	0.976378
IL4	sex	-0.229686	0.369734	10	-0.62122	0.548353	0.711974
LAG3	Intercept	0.0822158	0.393613	66	0.208875	0.835189	NA
LAG3	Warm-up	0.304092	0.226431	66	1.34298	0.183878	0.355608
LAG3	10 min	0.381208	0.226431	66	1.68355	0.096993	0.252104
LAG3	15 min	0.0301814	0.226431	66	0.133292	0.894368	0.950450
LAG3	30 min	0.13115	0.226431	66	0.579205	0.564423	0.726976
LAG3	40 min	0.223548	0.226431	66	0.987268	0.327117	0.522737
LAG3	1h post	-0.303102	0.226431	66	-1.33861	0.185291	0.356473
LAG3	sex	-0.383597	0.515671	10	-0.743879	0.474066	0.659392
IL12RB1	Intercept	-0.0838993	0.34408	66	-0.243836	0.808114	NA
IL12RB1	Warm-up	0.805343	0.302544	66	2.66191	0.009749	0.058675
IL12RB1	10 min	0.621942	0.302544	66	2.05571	0.043770	0.161396
IL12RB1	15 min	0.264341	0.302544	66	0.87373	0.385434	0.578600
IL12RB1	30 min	0.360339	0.302544	66	1.19103	0.237908	0.423239
IL12RB1	40 min	0.52966	0.302544	66	1.75069	0.084646	0.232590
IL12RB1	1h post	0.0574954	0.302544	66	0.19004	0.849861	0.921398
IL12RB1	sex	-0.586236	0.397902	10	-1.47332	0.171432	0.345006
IL13	Intercept	-0.0024182	0.403644	66	-0.00599093	0.995238	NA
IL13	Warm-up	0.163452	0.252627	66	0.647009	0.519870	0.693160
IL13	10 min	0.128508	0.252627	66	0.508687	0.612668	0.756776
IL13	15 min	0.103387	0.252627	66	0.409247	0.683683	0.798326
IL13	30 min	-0.0106578	0.252627	66	-0.0421881	0.966476	0.984603
IL13	40 min	-0.103181	0.252627	66	-0.408432	0.684279	0.798326
IL13	1h post	-0.0427895	0.252627	66	-0.169378	0.866017	0.934196
IL13	sex	-0.063369	0.520724	10	-0.121694	0.905552	0.957595
CCL20	Intercept	-0.846828	0.310264	66	-2.72938	0.008126	NA
CCL20	Warm-up	0.272994	0.161859	66	1.68662	0.096399	0.252104
CCL20	10 min	0.418319	0.161859	66	2.58446	0.011972	0.067043
CCL20	15 min	0.269293	0.161859	66	1.66375	0.100904	0.255660
CCL20	30 min	0.273023	0.161859	66	1.68679	0.096365	0.252104
CCL20	40 min	0.340736	0.161859	66	2.10514	0.039090	0.148957
CCL20	1h post	-0.115931	0.161859	66	-0.716248	0.476365	0.659740
CCL20	sex	1.27696	0.412398	10	3.09643	0.011319	0.064510
TNF	Intercept	0.0711873	0.351902	66	0.202293	0.840310	NA
TNF	Warm-up	0.393908	0.317007	66	1.24258	0.218418	0.400495
TNF	10 min	0.420954	0.317007	66	1.3279	0.188785	0.359697
TNF	15 min	0.0944758	0.317007	66	0.298024	0.766621	0.862461
TNF	30 min	0.217463	0.317007	66	0.685988	0.495123	0.671283
TNF	40 min	0.263447	0.317007	66	0.831043	0.408946	0.598950
TNF	1h post	0.224142	0.317007	66	0.707056	0.482021	0.660885
TNF	sex	-0.603629	0.401912	10	-1.50189	0.164026	0.338566
KLRD1	Intercept	0.525734	0.321343	66	1.63605	0.106589	NA
KLRD1	Warm-up	0.222192	0.125888	66	1.765	0.082190	0.227433
KLRD1	10 min	0.386764	0.125888	66	3.07229	0.003085	0.026144
KLRD1	15 min	0.0860933	0.125888	66	0.68389	0.496439	0.671653
KLRD1	30 min	0.116743	0.125888	66	0.927359	0.357119	0.548890
KLRD1	40 min	0.118626	0.125888	66	0.942318	0.349467	0.539704
KLRD1	1h post	-0.142966	0.125888	66	-1.13566	0.260205	0.450463
KLRD1	sex	-1.27645	0.439248	10	-2.906	0.015672	0.080898
GZMB	Intercept	-0.74875	0.297096	66	-2.52023	0.014154	NA
GZMB	Warm-up	1.10066	0.17165	66	6.41225	<0.000001	0.000002
GZMB	10 min	1.21675	0.17165	66	7.08855	<0.000001	<0.000001
GZMB	15 min	1.24195	0.17165	66	7.23539	<0.000001	<0.000001
GZMB	30 min	1.47405	0.17165	66	8.58754	<0.000001	<0.000001
GZMB	40 min	1.62287	0.17165	66	9.45455	<0.000001	<0.000001
GZMB	1h post	-0.178691	0.17165	66	-1.04102	0.301663	0.488931
GZMB	sex	-0.353237	0.388944	10	-0.908196	0.385139	0.578600
CD83	Intercept	-0.0438273	0.391067	66	-0.112071	0.911107	NA
CD83	Warm-up	0.408414	0.251075	66	1.62666	0.108575	0.258971
CD83	10 min	0.24304	0.251075	66	0.967998	0.336579	0.529969
CD83	15 min	0.0256348	0.251075	66	0.1021	0.918987	0.960288
CD83	30 min	0.0251412	0.251075	66	0.100134	0.920541	0.960288
CD83	40 min	0.0437272	0.251075	66	0.17416	0.862273	0.931718
CD83	1h post	-0.460248	0.251075	66	-1.83311	0.071297	0.208705
CD83	sex	0.00602332	0.50183	10	0.0120027	0.990660	0.993746
IL12	Intercept	0.0302424	0.434126	66	0.0696629	0.944673	NA
IL12	Warm-up	0.101402	0.110836	66	0.914879	0.363585	0.553544
IL12	10 min	0.218951	0.110836	66	1.97544	0.052402	0.173953
IL12	15 min	-0.0367725	0.110836	66	-0.331773	0.741112	0.846286
IL12	30 min	0.0357487	0.110836	66	0.322536	0.748066	0.851156
IL12	40 min	-0.0345764	0.110836	66	-0.31196	0.756054	0.857217
IL12	1h post	-0.150704	0.110836	66	-1.3597	0.178551	0.349906
IL12	sex	-0.0987842	0.60531	10	-0.163196	0.873615	0.937680
CSF-1	Intercept	0.0236059	0.39163	66	0.0602761	0.952118	NA
CSF-1	Warm-up	0.349789	0.214131	66	1.63353	0.107120	0.258971
CSF-1	10 min	0.482407	0.214131	66	2.25286	0.027598	0.117703
CSF-1	15 min	-0.0100072	0.214131	66	-0.0467339	0.962866	0.984263
CSF-1	30 min	0.177847	0.214131	66	0.830553	0.409221	0.598950
CSF-1	40 min	0.165338	0.214131	66	0.772136	0.442790	0.627464
CSF-1	1h post	-0.52434	0.214131	66	-2.44868	0.017002	0.086216
CSF-1	sex	-0.230365	0.517152	10	-0.445449	0.665484	0.787815
